# Supplementary material for: COVID-19 is Associated with a Lipid Storm that Worsens in Cases of Severe Pneumonia
Source: Microorganisms. 2025 Nov 19;13(11):2622. doi: 10.3390/microorganisms13112622 (PMC12655192; doi:10.3390/microorganisms13112622)
Supplement: Supplementary file 1 [file microorganisms-13-02622-s001.zip]

Archive with 1 entries (1 files):
- microorganisms-3956236-supplementary.pdf
